# Supplementary material for: Identification of Novel Loci and Candidate Genes for Cucumber Downy Mildew Resistance Using GWAS
Source: Plants (Basel). 2020 Nov 27;9(12):1659. doi: 10.3390/plants9121659 (PMC7768435; doi:10.3390/plants9121659)
Supplement: Supplementary file 1 [file plants-09-01659-s001.zip]

Archive with 8 entries (7 files):
- Supplementary File/
- Supplementary File/Fig S1-S2.pdf
- Supplementary File/Supplementary file 1___DI .xlsx
- Supplementary File/Supplementary file 2___DI of types .xlsx
- Supplementary File/Supplementary file 3_HR HS lines .xlsx
- Supplementary File/Supplementary file 4_SNPs and overlap with other study.pdf
- Supplementary File/Supplementary file 5_hyplotypes.xlsx
- Supplementary File/Supplementary file 6 - The CsLRK10L2 gene.xlsx
