# Supplementary material for: Identification of Novel Loci and Candidate Genes for Cucumber Downy Mildew Resistance Using GWAS
Source: Plants (Basel). 2020 Nov 27;9(12):1659. doi: 10.3390/plants9121659 (PMC7768435; doi:10.3390/plants9121659)
Supplement: Supplementary file 1 [file plants-09-01659-s001.zip › Supplementary File/Supplementary file 1___DI .xlsx]

## Sheet: Sheet1
Code in our study	Individual code	Group	PI CGN#	Name	Origin	dm_2014S	dm_2014A	dm_2015A	dm_2016S
CG1	CG5539	Eurasian	PI 512596	A-C-3	Teruel, Spain	18.519	38.889	19.3333	20
CG2	CG8191	Indian (Indian_2)	PI 605943	USM 307	Rajasthan, India	22.222	NA	42	20
CG3	CG3076	East Asian	PI 504563	Tsuda	Japan	40	39.506	38	10
CG4	CG3079	East Asian	PI 532523	Sakata Natsusango	Japan	40	49.02	39.3333	50
CG5	CG5278	Eurasian	CGN19677	M 5	Netherlands	55.556	57.265	42	60
CG6	CG5756	Eurasian	CGN21670	Klinsky Mestnyj	Union of Soviet Soc. Rep.	35.556	56.863	43.3333	50
CG7	CG6542	Eurasian	CGN19579	1972 B-2	United States	8.889	34.722	23.3333	0
CG8	CG6600	Eurasian	CGN21626	National Pickle	United States	31.313	45.752	32.6667	20
CG9	CG6601	Eurasian	CGN21627	Spartan Garden MSU-C7-63	United States	15.278	36.111	26.3333	0
CG10	CG7023	Eurasian	CGN21616	Rasht	Iran	44.444	50.327	39.6667	30
CG11	CG7086	Eurasian	CGN21684	WJR2930	Iraq	31.111	43.056	23.3333	0
CG12	CG7702	Indian (Indian_2)	PI 482412	TGR 580	Zimbabwe	24.242	32.68	31	20
CG13	CG7704	Eurasian	CGN21691	N2/81	Dem. Rep. of the Congo	40	45.139	29	10
CG14	CG7744	Indian (Indian_2)	PI 500361	Inyangu	Central, Zambia	NA	51.587	27.5	0
CG15	CG7747	Indian (Indian_2)	PI 500359	ZM 1065	Central, Zambia	35.556	NA	33.3333	30
CG16	CG7748	Indian (Indian_2)	PI 500365	Chibimbi	Copperbelt, Zambia	33.333	NA	30	30
CG17	CG8093	Indian (Indian_2)	PI 605988	USM 411	Rajasthan, India	NA	41.83	35.3333	60
CG18	CG8094	Indian (Indian_2)	PI 605991	USM 414	Rajasthan, India	NA	47.059	27.3333	NA
CG19	CG8119	Indian (Indian_2)	PI 504570	Small Green	India	42.222	NA	45.3333	60
CG20	CG8163	Indian (Indian_2)	PI 606039	KSM 588	Madhya Pradesh, India	NA	50.327	32.6667	20
CG21	CG8160	Indian (Indian_2)	PI 606033	Poona Kheera	Madhya Pradesh, India	55.556	48.148	31.3333	30
CG23	CG8198	Indian (Indian_2)	PI 605957	USM 321	Rajasthan, India	20	53.595	30.3333	70
CG25	CG1601	East Asian	-	Xin Tai Mi Ci	Shandong, China	37.778	45.185	40.6667	70
CG26	CG1602	East Asian	-	228	Northern China	11.111	33.333	18	0
CG27	CG1876	East Asian	CGN20243	Cus124/71	China	18.889	43.59	19.3333	0
CG28	CG3007	East Asian	CGN19829	Kaga Fushinari	Japan	42.222	29.012	18	0
CG29	CG3010	East Asian	CGN20853	Sagami Hanpaku Fushinari Kyuri	Japan	23.333	37.255	24.6667	30
CG30	-	East Asian	-	-	Japan	24.691	23.611	17.6667	30
CG31	CG3127	East Asian	CGN19828	-	Japan	13.333	30.719	5	30
CG32	CG5031	Eurasian	CGN20266	Hok	Netherlands	12.346	31.481	4.66667	30
CG33	CG5071	Eurasian	-	151G	Europe	15.556	30.719	15.7778	10
CG35	CG5326	Eurasian	CGN20512	752	Netherlands	23.81	31.944	12.6667	20
CG36	CG5420	Eurasian	CGN20515	Gy 3 (S4)	Poland	20	23.529	12.6667	46
CG37	CG5479	Eurasian	CGN23617	Muromskij	Russian Federation	20.202	36.111	7.33333	0
CG39	CG5786	Eurasian	-	65G	Europe	28.395	44.444	35.3333	62
CG40	CG5790	Eurasian	-	G8	-	24.444	36.111	29.3333	70
CG42	-	Eurasian	-	-	United States	NA	NA	12.5	0
CG43	CG6562	Eurasian	CGN19655	SC 53-B (6)	United States	34.444	49.02	24.6667	50
CG44	CG6578	Eurasian	CGN19844	2163	United States	6.667	22.222	12.6667	10
CG45	CG6586	Eurasian	PI 234517/CGN20898	SC 50	United States	14.444	16.34	11.3333	20
CG47	CG6663	Eurasian	-	GY14	United States	7.407	27.451	17	40
CG49	CG8039	Indian (Indian_2)	CGN23002	JL-14 Dhillon	India	NA	38.194	30	20
CG50	CG8712	Indian (Indian_2)	CGN20890	Ketimun Tjarang/Putih	Indonesia	13.333	37.037	31.3333	10
CG51	CG8724	Indian (Indian_2)	CGN20517	Yellow 1	Sri Lanka	NA	31.852	39.6667	0
CG52	CG8916	Indian (Indian_2)	PI 163213	8288	Punjab, Pakistan	NA	NA	44.6667	0
CG54	CG9207	Xishuangbanna	-	Ban Na Huang Gua	Yunnan, China	NA	NA	NA	10
CG55	CG4357	East Asian	-	Si Chuan Bai Gua	Sichuan, China	16.667	43.056	38	0
CG56	CG4358	East Asian	-	K2148	Southern China	11.111	28.571	34.3333	0
CG57	-	East Asian	-	yuanmi	Shanxi, China	NA	NA	22.6667	0
CG58	-	East Asian	-	you 3 xuan	Tianjin, China	NA	NA	42	80
CG59	CG4354	East Asian	-	Ji Zao	Jilin, China	7.778	34.641	38.3333	10
CG61	CG3143	East Asian	-	185	Japan	12.222	34.568	35.3333	70
CG62	CG4353	East Asian	-	Bai Ye San	Southern China	NA	36.42	39.3333	20
CG63	CG6647	Eurasian	-	Marketmore76	United States	13.58	27.16	30	30
CG64	CG0002	Indian (Indian_1)	PI 183967	11621	Meghalaya, India	5.051	NA	NA	0
CG70	CG9160	Xishuangbanna	-	Bai Chang Yuan Huang Gua	Yunnan, China	0	NA	29.6667	0
CG72	CG9165	Xishuangbanna	-	Bai Pi Yuan Huang Gua	Yunnan, China	0	NA	NA	0
CG78	CG9187	Xishuangbanna	-	Ban Na Huang Gua 53	Yunnan, China	24.444	25.926	NA	0
CG81	CG9197	Xishuangbanna	-	Na Jing Di Huang Gua 1	Yunnan, China	4.444	NA	NA	NA
CG82	CG9198	Xishuangbanna	-	Na Jing Di Huang Gua 2	Yunnan, China	11.111	NA	NA	NA
CG83	CG9199	Xishuangbanna	-	Ben Di Di Huang Gua	Yunnan, China	11.111	NA	NA	NA
CG85	CG9203	Xishuangbanna	-	Di Huang Gua	Yunnan, China	8.642	28.395	39.6667	20
CG86	CG0001	Indian (Indian_1)	Ames 28156	LJ 90430	India	5.556	NA	NA	0
CG87	CG0003	Indian (Indian_2)	PI 215589	13598	Uttar Pradesh, India	12.346	33.333	21.3333	0
CG88	CG0005	Indian (Indian_1)	PI 504564	VIR 3147	India	NA	28.105	18.6667	30
CG89	CG1043	East Asian	V05A1180	CM8537-1-2-1-1-0-1-1-1	Jilin, China	12.222	37.654	39.3333	60
CG90	CG1077	East Asian	V05A0339	Qing Pi Ba Cha	Jilin, China	12.222	28.395	22	10
CG91	CG1083	East Asian	V05A0348	Da Qing 7314-2-6-1-1	Jilin, China	18.889	46.914	35	50
CG92	CG8916	Indian (Indian_2)	PI 163213	8288	Punjab, Pakistan	22.222	39.506	35.3333	80
CG93	CG1149	East Asian	V05A1333	Liao Tong Mi Ci	Neimengu, China	26.667	46.296	35.3333	60
CG94	CG1541	East Asian	V05A0428	Liao Yang Ye San	Liaoning, China	6.061	25.49	23.3333	20
CG95	CG1292	East Asian	V05A0920	He Cha Huang Gua	Hebei, China	4.938	24.074	26	10
CG96	CG1322	East Asian	V05A1115	Qian Qi Li Huang Gua	Hebei, China	14.444	44.444	32.6667	10
CG97	CG4041	East Asian	V05A0034	Da Ci Huang Gua	Sichuan, China	7.778	24.691	13	0
CG98	CG1071	East Asian	V05A0334	Fu Song Ye San	Jilin, China	17.284	39.506	30	10
CG99	CG1373	East Asian	V05A0985	Ye San Bai	Hebei, China	22.222	36.42	29.6667	10
CG100	CG1697	East Asian	V05A0546	Jia Huang Gua	Shandong, China	NA	45.679	42	10
CG101	CG5801	East Asian	V05A0726	Jin Yan Er Hao	Tianjin, China	6.173	24.691	30	0
CG102	CG1811	East Asian	V05A0552	Qing Dao Qiu Ye Er San	Shandong, China	22.222	32.716	28.6667	0
CG103	CG3085	East Asian	PI 227210	Honshu Aibai	Honshu, Japan	22.222	34.568	36.6667	60
CG104	CG3087	East Asian	PI 267942	Sekino No. 2 (Ochiai No.2)	Osaka, Japan	36.667	35.185	32.6667	50
CG105	CG4081	East Asian	V05A1427	Qiu Huang Gua	Guangdong, China	9.722	33.987	26	0
CG106	CG4182	East Asian	V05A0291	Leng Lu Huang Gua	Hunan, China	25.926	27.407	28.6667	20
CG107	CG4210	East Asian	-	71 Hao Huang Gua	Chongqing, China	11.111	24.074	26	50
CG108	CG1778	East Asian	V05A0522	Huang Gua	-	27.16	42.593	38	10
CG109	CG5232	Eurasian	PI 288995	Nemet Kigyo	Hungary	45.679	24.306	36.6667	70
CG110	CG5234	Eurasian	PI 326594	Kecskemeti Hamvas	Hungary	46.667	38.889	43.6667	60
CG111	CG5483	Eurasian	PI 263047	Altaisky Ranny (Altaiski Rannii 166)	Altay, Russian Federation	30	50.98	34	30
CG112	CG5670	Eurasian	PI 338236	Ames 1208	Kayseri, Turkey	35.802	37.778	38	10
CG113	CG5797	Eurasian	PI 172843	8181	Mardin, Turkey	28.395	45.455	35.3333	0
CG114	CG6508	Eurasian	Ames 21698	Puerta-Rico #6	Puerto Rico	20	43.137	43.3333	20
CG115	CG7017	Eurasian	PI 221440	Khiar; Badreng-i-Savareh	Paktia, Afghanistan	11.111	CGN21616	NA	0
CG116	CG7110	Eurasian	PI 181752	9748	Syria	40.741	CGN21616	42	20
CG117	CG8099	Indian (Indian_2)	PI 175120	10382	India	32.099	54.938	42.3333	10
CG118	CG8216	Indian (Indian_2)	PI 173892	9779	Uttar Pradesh, India	NA	53.175	42	30
CG120	CG1247	East Asian	V05A0650	Huang Tie Wu Ci Gua	Shanxi, China	31.111	56.209	43.3333	10
CG201	CG1031	East Asian	V05A0674	Bei Jing Xiao Ci	Beijing, China	24.444	50	39.3333	30
