# Supplementary material for: Identification of Novel Loci and Candidate Genes for Cucumber Downy Mildew Resistance Using GWAS
Source: Plants (Basel). 2020 Nov 27;9(12):1659. doi: 10.3390/plants9121659 (PMC7768435; doi:10.3390/plants9121659)
Supplement: Supplementary file 1 [file plants-09-01659-s001.zip › Supplementary File/Supplementary file 2___DI of types .xlsx]

## Sheet: Sheet1
Supplementary file 2, The means Disease Index (DI) of each market type in the four experiments
		East Asian	Eurasian	Indian	Xishuangbanna
Total genotypes inlcuded in this study		37	30	22	8
Average DI of all the four experiments		27.6271	29.2629	31.4987	19.0908
dm_2014S	tested genotypes	33	29	13	7
	average DI	19.9582	26.2192	24.9	8.536
dm_2014A	tested genotypes	35	29	15	2
	average DI	36.2709	37.74	42.7577	27.1605
dm_2015A	tested genotypes	37	29	20	2
	average DI	30.4955	26.8257	33.575	34.6667
dm_2016S	tested genotypes	37	30	21	5
	average DI	23.7838	26.2667	24.7619	6
