# Supplementary material for: Identification of Novel Loci and Candidate Genes for Cucumber Downy Mildew Resistance Using GWAS
Source: Plants (Basel). 2020 Nov 27;9(12):1659. doi: 10.3390/plants9121659 (PMC7768435; doi:10.3390/plants9121659)
Supplement: Supplementary file 1 [file plants-09-01659-s001.zip › Supplementary File/Supplementary file 3_HR HS lines .xlsx]

## Sheet: Sheet1
		Supplementary file 3 - The selected highly resistant (blue block) and susceptible lines (pink block)
Code in our study	Individual code	Group	PI CGN#	Name	Origin	dm_2014S	dm_2014A	dm_2015A	dm_2016S
CG7	CG6542	Eurasian	CGN19579	1972 B-2	United States	8.889	34.722	23.33	0
CG12	CG7702	Indian (Indian_2)	PI 482412	TGR 580	Zimbabwe	24.242	32.68	31	20
CG26	CG1602	East Asian	-	228	Northern China	11.111	33.333	18	0
CG31	CG3127	East Asian	CGN19828	-	Japan	13.333	30.719	5	30
CG32	CG5031	Eurasian	CGN20266	Hok	Netherlands	12.346	31.481	4.66667	30
CG33	CG5071	Eurasian	-	151G	Europe	15.556	30.719	15.7778	10
CG35	CG5326	Eurasian	CGN20512	752	Netherlands	23.81	31.944	12.6667	20
CG44	CG6578	Eurasian	CGN19844	2163	United States	6.667	22.222	12.6667	10
CG45	CG6586	Eurasian	PI 234517/CGN20898	SC 50	United States	14.444	16.34	11.3333	20
CG63	CG6647	Eurasian	-	Marketmore76	United States	13.58	27.16	30	30
CG78	CG9187	Xishuangbanna	-	Ban Na Huang Gua 53	Yunnan, China	24.444	25.926	NA	0
CG87	CG0003	Indian (Indian_2)	PI 215589	13598	Uttar Pradesh, India	12.346	33.333	21.3333	0
CG90	CG1077	East Asian	V05A0339	Qing Pi Ba Cha	Jilin, China	12.222	28.395	22	10
CG94	CG1541	East Asian	V05A0428	Liao Yang Ye San	Liaoning, China	6.061	25.49	23.3333	20
CG95	CG1292	East Asian	V05A0920	He Cha Huang Gua	Hebei, China	4.938	24.074	26	10
CG97	CG4041	East Asian	V05A0034	Da Ci Huang Gua	Sichuan, China	7.778	24.691	13	0
CG102	CG1811	East Asian	V05A0552	Qing Dao Qiu Ye Er San	Shandong, China	22.222	32.716	28.6667	0
CG106	CG4182	East Asian	V05A0291	Leng Lu Huang Gua	Hunan, China	25.926	27.407	28.6667	20
CG4	CG3079	East Asian	PI 532523	Sakata Natsusango	Japan	40	49.02	39.33	50
CG5	CG5278	Eurasian	CGN19677	M 5	Netherlands	55.556	57.265	42	60
CG6	CG5756	Eurasian	CGN21670	Klinsky Mestnyj	Union of Soviet Soc. Rep.	35.556	56.863	43.33	50
CG10	CG7023	Eurasian	CGN21616	Rasht	Iran	44.444	50.327	39.67	30
CG17	CG8093	Indian (Indian_2)	PI 605988	USM 411	Rajasthan, India	NA	41.83	35.33	60
CG19	CG8119	Indian (Indian_2)	PI 504570	Small Green	India	42.222	NA	45.33	60
CG23	CG8198	Indian (Indian_2)	PI 605957	USM 321	Rajasthan, India	20	53.595	30.3333	70
CG25	CG1601	East Asian	-	Xin Tai Mi Ci	Shandong, China	37.778	45.185	40.6667	70
CG39	CG5786	Eurasian	-	65G	Europe	28.395	44.444	35.3333	62
CG40	CG5790	Eurasian	-	G8	-	24.444	36.111	29.3333	70
CG43	CG6562	Eurasian	CGN19655	SC 53-B (6)	United States	34.444	49.02	24.6667	50
CG58	-	East Asian	-	you 3 xuan	Tianjin, China	NA	NA	42	80
CG61	CG3143	East Asian	-	185	Japan	12.222	34.568	35.3333	70
CG92	CG8916	Indian (Indian_2)	PI 163213	8288	Punjab, Pakistan	22.222	39.506	35.3333	80
CG93	CG1149	East Asian	V05A1333	Liao Tong Mi Ci	Neimengu, China	26.667	46.296	35.3333	60
CG103	CG3085	East Asian	PI 227210	Honshu Aibai	Honshu, Japan	22.222	34.568	36.6667	60
CG104	CG3087	East Asian	PI 267942	Sekino No. 2 (Ochiai No.2)	Osaka, Japan	36.667	35.185	32.6667	50
CG109	CG5232	Eurasian	PI 288995	Nemet Kigyo	Hungary	45.679	24.306	36.6667	70
CG110	CG5234	Eurasian	PI 326594	Kecskemeti Hamvas	Hungary	46.667	38.889	43.6667	60
CG116	CG7110	Eurasian	PI 181752	9748	Syria	40.741	52.593	42	20
CG118	CG8216	Indian (Indian_2)	PI 173892	9779	Uttar Pradesh, India	NA	53.175	42	30
CG120	CG1247	East Asian	V05A0650	Huang Tie Wu Ci Gua	Shanxi, China	31.111	56.209	43.3333	10
