# Supplementary material for: Identification of Novel Loci and Candidate Genes for Cucumber Downy Mildew Resistance Using GWAS
Source: Plants (Basel). 2020 Nov 27;9(12):1659. doi: 10.3390/plants9121659 (PMC7768435; doi:10.3390/plants9121659)
Supplement: Supplementary file 1 [file plants-09-01659-s001.zip › Supplementary File/Supplementary file 5_hyplotypes.xlsx]

## Sheet: Sheet1
CHROM	POS	Ref	CG6	CG61	CG10	CG103	CG104	CG109	CG110	CG116	CG118	CG120	CG17	CG19	CG23	CG25	CG39	CG4	CG40	CG43	CG5	CG58	CG92	CG93	CG102	CG106	CG12	CG26	CG31	CG32	CG33	CG35	CG44	CG45	CG63	CG7	CG78	CG87	CG90	CG94	CG95	CG97
Chr2	4585602	A	G	A	A	R	A	A	A	A	A	A	A	A	A	A	G	A	G	G	A	A	A	A	A	A	A	A	G	G	G	G	G	G	G	G	G	G	A	G	A	A
Chr2	4587132	T	C	T	T	Y	T	T	T	T	T	T	T	T	T	T	C	T	C	C	T	T	T	T	T	T	T	T	C	C	C	C	C	C	C	Y	C	C	T	C	T	T
Chr2	4587560	C	T	C	C	Y	C	C	C	C	C	C	C	C	C	C	T	C	T	T	C	C	C	C	C	C	C	C	T	T	T	T	T	T	T	T	T	T	C	T	C	C
Chr7	70423	T	T	T	T	G	G	G	G	G	G	G	T	G	T	G	T	T	T	G	T	T	K	T	T	G	T	T	T	T	T	G	K	T	T	T	T	T	T	G	T	T
Chr7	70459	C	C	C	C	T	T	T	T	T	T	T	C	T	C	T	C	C	C	T	C	C	Y	C	C	T	C	C	C	C	C	T	Y	C	C	C	C	C	C	T	C	C
Chr7	70508	T	T	T	T	G	G	G	G	G	G	G	T	G	T	G	T	T	T	G	T	T	K	T	T	G	T	T	T	T	T	G	K	T	T	T	T	T	T	G	T	T
Chr7	70697	A	A	A	A	G	G	G	G	G	G	G	A	R	A	G	A	A	A	G	A	A	R	A	A	G	A	A	A	A	A	G	R	A	A	A	A	A	A	G	A	A
Chr7	70705	A	A	A	A	G	G	G	G	G	G	G	A	R	A	G	A	A	A	G	A	A	R	A	A	G	A	A	A	A	A	G	R	A	A	A	A	A	A	G	A	A
Chr7	70742	C	C	C	C	G	G	G	G	G	G	G	C	G	C	G	C	C	C	G	C	C	S	C	C	G	C	C	C	C	C	G	S	C	C	C	C	C	C	G	C	C
Chr5	22885670	A	Y	A	A	A	A	A	A	A	A	A	A	A	A	A	A	A	A	A	A	A	A	A	A	A	A	A	A	G	A	G	R	G	A	A	G	G	A	G	A	A
Chr1	21754248	T	T	T	T	T	T	T	T	T	T	T	Y	C	C	T	T	T	C	T	C	T	T	T	T	T	T	T	T	T	T	T	T	T	T	T	T	T	T	T	T	T
Chr1	21754254	T	T	T	T	T	T	T	T	T	T	T	Y	C	C	T	T	T	C	T	C	T	T	T	T	T	T	T	T	T	T	T	T	T	T	T	T	T	T	T	T	T
Chr1	21755573	T	T	T	T	T	T	T	T	T	T	T	A	A	A	T	T	T	A	T	A	T	T	T	T	T	T	T	T	T	T	T	T	T	T	T	T	T	T	T	T	T
Chr1	21755619	G	G	G	G	G	G	G	G	G	G	G	C	C	C	G	G	G	C	G	C	G	C	G	G	G	G	G	G	G	G	G	G	G	G	G	G	G	G	G	G	G
Chr1	21755799	A	A	A	A	A	A	A	A	A	A	A	R	G	G	A	A	A	G	A	G	A	A	A	A	A	A	A	A	A	A	A	A	A	A	A	A	A	A	A	A	A
Chr1	21755818	T	T	K	T	T	T	T	T	T	T	T	G	G	G	T	T	T	G	T	G	T	G	T	T	T	T	T	T	T	T	T	T	T	T	T	T	T	T	T	T	T

## Sheet: Sheet2
Supplementary file 5 -- Hyplotypes of SNPs in the candate genes of each locus
	Genetic locus	dm G 2.1				dm G 7.1							dm G 5.2		dm G 1.4						dm G 4.1
	CHROM	Chr2	Chr2	Chr2		Chr7	Chr7	Chr7	Chr7	Chr7	Chr7		Chr5		Chr1	Chr1	Chr1	Chr1	Chr1	Chr1	Chr4	Chr4	Chr4	Chr4	Chr4	Chr4	Chr4	Chr4	Chr4	Chr4
	POS	4585602	4587132	4587560		70423	70459	70508	70697	70705	70742		22885670		21754248	21754254	21755573	21755619	21755799	21755818	5270604	5270401	5270288	5267424	5266914	5266706	5266473	5266390	5266170	5266028
	Ref	A	T	C		T	C	T	A	A	C		A		T	T	T	G	A	T	G	A	T	T	A	T	C	T	A	G
HS lines	CG6	G	C	T		T	C	T	A	A	C		Y		T	T	T	G	A	T	G	A	T	T	A	T	C	T	A	G
	CG61	A	T	C		T	C	T	A	A	C		A		T	T	T	G	A	K	G	A	T	T	N	T	C	T	A	G
	CG10	A	T	C		T	C	T	A	A	C		A		T	T	T	G	A	T	G	A	T	T	A	T	C	T	A	G
	CG103	R	Y	Y		G	T	G	G	G	G		A		T	T	T	G	A	T	G	A	T	T	A	T	C	T	A	G
	CG104	A	T	C		G	T	G	G	G	G		A		T	T	T	G	A	T	C	G	C	A	C	A	T	C	G	C
	CG109	A	T	C		G	T	G	G	G	G		A		T	T	T	G	A	T	G	A	T	T	A	T	C	T	A	G
	CG110	A	T	C		G	T	G	G	G	G		A		T	T	T	G	A	T	G	A	T	T	A	T	C	T	A	G
	CG116	A	T	C		G	T	G	G	G	G		A		T	T	T	G	A	T	G	A	T	T	A	T	C	T	A	G
	CG118	A	T	C		G	T	G	G	G	G		A		T	T	T	G	A	T	G	A	T	T	A	T	C	T	A	G
	CG120	A	T	C		G	T	G	G	G	G		A		T	T	T	G	A	T	G	A	N	T	A	T	C	T	A	G
	CG17	A	T	C		T	C	T	A	A	C		A		Y	Y	A	C	R	G	G	A	T	T	A	T	C	T	A	G
	CG19	A	T	C		G	T	G	R	R	G		A		C	C	A	C	G	G	G	A	T	T	A	T	C	T	A	G
	CG23	A	T	C		T	C	T	A	A	C		A		C	C	A	C	G	G	G	A	T	T	A	T	C	T	A	G
	CG25	A	T	C		G	T	G	G	G	G		A		T	T	T	G	A	T	G	A	T	T	A	T	C	T	A	G
	CG39	G	C	T		T	C	T	A	A	C		A		T	T	T	G	A	T	G	A	T	T	A	T	C	T	A	G
	CG4	A	T	C		T	C	T	A	A	C		A		T	T	T	G	A	T	G	A	T	T	A	T	C	T	A	G
	CG40	G	C	T		T	C	T	A	A	C		A		C	C	A	C	G	G	G	A	T	T	A	T	C	T	A	G
	CG43	G	C	T		G	T	G	G	G	G		A		T	T	T	G	A	T	C	G	C	A	C	A	T	C	G	C
	CG5	A	T	C		T	C	T	A	A	C		A		C	C	A	C	G	G	G	A	T	T	A	T	C	T	A	G
	CG58	A	T	C		T	C	T	A	A	C		A		T	T	T	G	A	T	G	A	T	T	A	T	C	T	A	G
	CG92	A	T	C		K	Y	K	R	R	S		A		T	T	T	C	A	G	G	A	T	T	A	T	C	T	A	G
	CG93	A	T	C		T	C	T	A	A	C		A		T	T	T	G	A	T	G	A	T	T	A	T	C	T	A	G
HR lines	CG102	A	T	C		T	C	T	A	A	C		A		T	T	T	G	A	T	G	A	T	T	A	T	C	T	A	G
	CG106	A	T	C		G	T	G	G	G	G		A		T	T	T	G	A	T	G	A	T	T	A	T	C	T	A	G
	CG12	A	T	C		T	C	T	A	A	C		A		T	T	T	G	A	T	G	A	T	T	A	T	C	T	A	G
	CG26	A	T	C		T	C	T	A	A	C		A		T	T	T	G	A	T	G	A	T	T	A	T	C	T	A	G
	CG31	G	C	T		T	C	T	A	A	C		A		T	T	T	G	A	T	G	A	T	T	A	T	C	T	A	G
	CG32	G	C	T		T	C	T	A	A	C		G		T	T	T	G	A	T	G	A	T	T	A	T	C	T	A	G
	CG33	G	C	T		T	C	T	A	A	C		A		T	T	T	G	A	T	G	A	T	T	A	T	C	T	A	G
	CG35	G	C	T		G	T	G	G	G	G		G		T	T	T	G	A	T	C	G	C	A	C	A	T	C	G	C
	CG44	G	C	T		K	Y	K	R	R	S		R		T	T	T	G	A	T	C	G	C	A	C	A	T	C	G	C
	CG45	G	C	T		T	C	T	A	A	C		G		T	T	T	G	A	T	G	A	T	T	A	T	C	T	A	G
	CG63	G	C	T		T	C	T	A	A	C		A		T	T	T	G	A	T	C	G	C	A	C	A	T	C	G	C
	CG7	G	Y	T		T	C	T	A	A	C		A		T	T	T	G	A	T	C	G	C	W	C	A	T	C	G	C
	CG78	G	C	T		T	C	T	A	A	C		G		T	T	T	G	A	T	G	N	T	T	A	T	C	T	A	G
	CG87	G	C	T		T	C	T	A	A	C		G		T	T	T	G	A	T	C	G	C	A	C	A	T	C	G	C
	CG90	A	T	C		T	C	T	A	A	C		A		T	T	T	G	A	T	G	R	T	T	A	T	C	T	A	G
	CG94	G	C	T		G	T	G	G	G	G		G		T	T	T	G	A	T	C	G	C	A	C	A	T	C	G	C
	CG95	A	T	C		T	C	T	A	A	C		A		T	T	T	G	A	T	G	A	T	T	A	T	C	T	A	G
	CG97	A	T	C		T	C	T	A	A	C		A		T	T	T	G	A	T	G	A	T	T	A	T	C	T	A	G
