# Supplementary material for: Identification of Novel Loci and Candidate Genes for Cucumber Downy Mildew Resistance Using GWAS
Source: Plants (Basel). 2020 Nov 27;9(12):1659. doi: 10.3390/plants9121659 (PMC7768435; doi:10.3390/plants9121659)
Supplement: Supplementary file 1 [file plants-09-01659-s001.zip › Supplementary File/Supplementary file 6 - The CsLRK10L2 gene.xlsx]

## Sheet: Lines containing 551 bp fragmen
Supplementary file 6--- the CG lines carrying the PI 197088 alleles of the CsLRK10L2 gene
Data from Supplementary Table 8 - Occurence 551 bp fragment in 115 genomes, Berg et al [11]						Disease Index data of the current study
SRR number	Type	Subspecies	Number (PI, CGN etc.)	Name	Country of Origin	code	dm_2014S	dm_2014A	dm_2015S	dm_2016A
SRR543205	India	Hardwickii	PI 215589	-	India	CG87	12.346	33.333	21.3333	0
SRR543208	India	Hardwickii	?	-	India	-	-	-	-	-
SRR543209	India	Hardwickii	?	-	India	-	-	-	-	-
SRR543211	India	Hardwickii	?	-	India	-	-	-	-	-
SRR543212	India	Hardwickii	?	-	India	-	-	-	-	-
SRR543213	India	Hardwickii	CUS 233	-	India	-	-	-	-	-
SRR543215	India	Hardwickii	PI 214155	-	India	-	-	-	-	-
SRR543255	Eurasia	Sativus	PI 326594	Kecskemeti Hamvas	Hungary	CG110	46.667	38.889	43.6667	60
SRR543260	Eurasia	Sativus	PI 263047	Altaisky Ranny (Altaiski Rannii 166)	Russia	CG111	30	50.98	34	30
SRR543266	Eurasia	Sativus	PI 172843	8181	Turkey	CG113	28.395	45.455	35.3333	0
SRR543270	Eurasia	Sativus	CGN19655	SC 53-B (6)	US	CG43	34.444	49.02	24.6667	50
SRR543271	Eurasia	Sativus	CGN19844	2163	US	CG44	6.667	22.222	12.6667	10
SRR543272	Eurasia	Sativus	PI 234517/CGN20898	SC 50	US	CG45	14.444	16.34	11.3333	20
SRR543273	Eurasia	Sativus	CGN21626	National Pickle	US	CG8	31.313	45.752	32.6667	20
SRR543278	Eurasia	Sativus	CGN21616	Rasht	Iran	CG10	44.444	50.327	39.6667	30
SRR543279	Eurasia	Sativus	CGN21684	WJR2930	Iraq	CG11	31.111	43.056	23.3333	0
SRR543281	India	Sativus	PI 482412	TGR 580	Zimbabwe	CG12	24.242	32.68	31	20
SRR543282	Eurasia	Sativus	CGN21691	N2/81	Congo	CG13	40	45.139	29	10
SRR543283	India	Sativus	PI 500361	Inyangu	Zambia	CG14	NA	51.587	27.5	0
SRR543284	India	Sativus	PI 500359	ZM 1065	Zambia	CG15	35.556	NA	33.3333	30
SRR543285	India	Sativus	PI 500365	Chibimbi	Zambia	CG16	33.333	NA	30	30
SRR543286	India	Sativus	CGN23002	JL-14 Dhillon	India	CG49	NA	38.194	30	20
SRR543287	India	Sativus	PI 605988	USM 411	India	CG17	NA	41.83	35.3333	60
SRR543288	India	Sativus	PI 605991	USM 414	India	CG18	NA	47.059	27.3333	NA
SRR543289	India	Sativus	PI 175120	10382	India	CG117	32.099	54.938	42.3333	10
SRR543291	India	Sativus	PI 606033	Poona Kheera	India	CG21	55.556	48.148	31.3333	30
SRR543292	India	Sativus	PI 606039	KSM 588	India	CG20	NA	50.327	32.6667	20
SRR543293	India	Sativus	PI 605943	USM 307	India	CG2	22.222	NA	42	20
SRR543294	India	Sativus	PI 605957	USM 321	India	CG23	20	53.595	30.3333	70
SRR543296	India	Sativus	CGN20890	Ketimun Tjarang/Putih	Indonesia	CG50	13.333	37.037	31.3333	10
SRR543297	India	Sativus	CGN20517	Yellow 1	Sri Lanka	CG51	NA	31.852	39.6667	0
SRR543298	India	Sativus	PI 163213	8288	Pakistan	CG52	NA	NA	44.6667	0
